# Supplementary material for: Extreme hyperthermia tolerance in the world’s most abundant wild bird
Source: Sci Rep. 2020 Aug 4;10:13098. doi: 10.1038/s41598-020-69997-7 (PMC7403380; doi:10.1038/s41598-020-69997-7)
Supplement: Supplementary file 1 — Supplementary data. [file 41598_2020_69997_MOESM1_ESM.xlsx]

## Sheet: Sheet1
Individual	Air temperature (oC)	Body temperature (oC)	Evaporative water loss (g/h)	Resting metabolic rate (W)
RBQ4	27.707	40.8465	0.136541	0.482171
RBQ6	27.7611	42.4939	0.14956	0.526489
RBQ9	27.7712	39.7737	0.131923	0.410321
RBQ14	27.7817	42.0837	0.146274	0.482938
RBQ18	27.8313	41.7651	0.302678	0.689261
RBQ13	27.8479	41.4278	0.161508	0.491113
RBQ19	27.8907	38.7906	0.239805	0.35383
RBQ20	27.9476	38.7517	0.152037	0.371045
RBQ10	27.972	41.4312	0.213168	0.677179
RBQ2	27.9783	41.4922	0.187761	0.720194
RQB5	28.0529	39.8584	0.153463	0.449823
RBQ12	28.0824	41.26	0.107076	0.432756
RBQ1	28.1004	41.2058	0.328769	0.679325
RBQ8	28.1129	40.4584	0.120627	0.526382
RBQ3	28.2081	43.087	0.179773	0.741788
RBQ7	28.2381	39.0296	0.127953	0.413411
RBQ17	28.255	40.7448	0.139366	0.519794
RBQ15	28.3536	41.2278	0.162268	0.490767
RBQ16	28.3663	40.6109	0.217742	0.665785
RBQ11	28.3907	41.4312	0.15168	0.490155
RBQ6	31.6504	42.1459	0.20814	0.546705
RBQ9	31.7115	39.8974	0.130239	0.384725
RBQ17	31.7334	40.5274	0.157037	0.56629
RBQ8	31.8626	40.0194	0.137243	0.566282
RBQ12	31.9014	40.9041	0.103062	0.349177
RBQ13	31.9463	40.8855	0.156082	0.430843
RBQ11	31.9617	40.9397	0.163366	0.52768
RBQ1	31.9686	41.3498	0.262556	0.563515
RBQ10	31.9998	41.4007	0.240767	0.606847
RBQ15	32.0149	41.0939	0.140862	0.44124
RBQ20	32.0568	39.38	0.133735	0.391175
RBQ18	32.0919	42.2685	0.320016	0.541449
RQB5	32.1117	40.0495	0.155498	0.403872
RBQ14	32.136	41.3363	0.250419	0.574943
RBQ19	32.1975	39.0466	0.139783	0.320104
RBQ2	32.2228	41.721	0.141273	0.588651
RBQ16	32.2488	40.1516	0.267346	0.544256
RBQ4	32.3073	40.655	0.119043	0.434474
RBQ7	32.3544	38.9144	0.124157	0.362035
RBQ3	32.4291	42.3764	0.176667	0.541987
RBQ16	35.6622	40.6844	0.237212	0.5871
RBQ6	35.783	42.0651	0.237424	0.473581
RBQ3	35.825	42.4278	0.199447	0.445814
RBQ18	35.8444	41.9617	0.257423	0.472263
RBQ9	35.8704	40.7363	0.183999	0.376202
RQB5	35.8842	40.6431	0.239064	0.451329
RBQ7	35.9057	39.1866	0.134613	0.359638
RBQ14	35.9237	41.6007	0.253648	0.495508
RBQ8	35.9542	41.1058	0.318078	0.582788
RBQ13	35.9851	41.2566	0.180892	0.384856
RBQ4	36.0169	40.6431	0.225721	0.410038
RBQ12	36.0422	41.5549	0.12444	0.359102
RBQ17	36.0546	41.5295	0.180557	0.512048
RBQ20	36.0729	39.7126	0.313063	0.387329
RBQ1	36.0914	41.8007	0.258003	0.483587
RBQ15	36.1309	41.4566	0.259626	0.442219
RBQ10	36.1947	41.7295	0.168676	0.459234
RBQ19	36.2425	39.7944	0.130485	0.321771
RBQ2	36.3053	41.5142	0.204963	0.401536
RBQ11	36.3824	40.9482	0.301065	0.499835
RBQ2	39.6554	41.9278	0.269557	0.332035
RBQ17	39.6635	43.1209	0.597748	0.529558
RBQ16	39.7474	41.8358	0.731471	0.582892
RBQ11	39.7507	42.5481	0.247169	0.540322
RBQ7	39.7916	41.1193	0.308795	0.37537
RBQ19	39.8227	40.9032	0.306391	0.363193
RBQ12	39.8232	42.726	0.16993	0.378182
RBQ20	39.8247	40.4872	0.516047	0.437064
RBQ4	39.8468	41.6447	0.382358	0.442951
RBQ9	39.8711	42.4752	0.253804	0.420636
RBQ10	39.8997	42.8447	0.367705	0.407479
RBQ13	39.9101	42.3786	0.165479	0.442863
RQB5	39.9246	42.3074	0.526056	0.491327
RBQ15	39.9571	42.2227	0.352904	0.416353
RBQ14	39.9718	41.9752	0.386225	0.500994
RBQ1	40.0341	42.3718	0.219025	0.378694
RBQ18	40.1086	42.465	0.402431	0.482885
RBQ8	40.1334	43.0159	0.51267	0.539953
RBQ3	40.1534	43.187	0.408182	0.455275
RBQ6	40.2854	43.4565	0.439532	0.514095
RBQ15	41.7768	42.9532	0.560597	0.436652
RBQ4	41.8356	42.2345	0.664475	0.45031
RBQ11	41.8394	43.7565	0.478546	0.609034
RBQ10	41.8555	43.3803	0.408786	0.292371
RBQ6	41.8944	43.9565	0.672638	0.610336
RBQ13	41.9355	43.0498	0.480338	0.427506
RBQ3	41.949	43.6379	0.610317	0.465428
RBQ2	41.992	42.5871	0.441473	0.473529
RBQ9	42.0157	44.2124	0.23811	0.429254
RBQ19	42.0343	41.7481	0.525212	0.366998
RBQ18	42.0349	42.604	0.579108	0.446217
RBQ17	42.0536	43.7819	0.658736	0.508361
RBQ12	42.0615	44.4005	0.417041	0.454417
RBQ14	42.0861	44.0684	0.708982	0.512574
RQB5	42.1219	43.2481	0.695283	0.474283
RBQ8	42.1532	43.6599	0.655354	0.496113
RBQ1	42.242	43.3481	0.31993	0.413674
RBQ20	42.2571	41.5075	0.950784	0.503257
RBQ7	42.2848	42.913	0.46312	0.43362
RBQ16	42.3632	42.5055	0.82555	0.545434
RQB5	43.5907	43.2752	0.893118	0.514962
RBQ8	43.5912	44.0701	0.820629	0.51975
RBQ11	43.6733	44.4904	0.751722	0.614117
RBQ16	43.6877	42.6498	0.790636	0.487439
RBQ6	43.7641	44.8005	0.825456	0.504205
RBQ3	43.7881	44.3446	0.895036	0.509903
RBQ9	43.8371	45.2649	0.614216	0.484391
RBQ10	43.8738	43.8023	0.495761	0.322793
RBQ7	43.9162	44.0261	0.895997	0.486509
RBQ4	43.9277	42.7277	0.778584	0.467327
RBQ15	43.9519	43.6277	0.82444	0.479564
RBQ2	43.985	43.1938	0.566486	0.355833
RBQ19	43.9962	42.4176	0.694532	0.40224
RBQ13	44.0294	43.0955	0.898268	0.454427
RBQ14	44.0329	44.5005	1.04579	0.522784
RBQ1	44.0508	43.9802	0.63204	0.503013
RBQ12	44.09	45.0395	0.762319	0.494291
RBQ17	44.1506	44.5565	0.96282	0.543614
RBQ20	44.1781	42.504	1.16091	0.606166
RBQ18	44.1926	43.1176	0.995907	0.525881
RBQ10	45.5875	44.6395	0.775072	0.418367
RBQ11	45.6636	45.0344	1.01985	0.622673
RBQ7	45.7191	43.6738	1.1225	0.55898
RBQ17	45.7226	44.9463	1.10108	0.57781
RBQ14	45.7455	44.9395	1.09782	0.541394
RBQ16	45.7833	43.3243	1.00015	0.453056
RQB5	45.7837	44.7734	1.30901	0.690423
RBQ3	45.8015	45.048	1.08446	0.528198
RBQ8	45.8067	45.0276	1.11841	0.556311
RBQ9	45.8276	45.5564	0.827632	0.483499
RBQ15	45.8403	44.6802	0.914202	0.483199
RBQ20	45.8474	43.5277	1.4824	0.610631
RBQ1	45.8813	44.5463	1.025	0.625187
RBQ18	45.9602	43.5345	1.27753	0.566967
RBQ4	45.9782	43.5701	1.16778	0.544909
RBQ13	45.9839	44.7175	1.05718	0.503454
RBQ6	45.9844	45.87	1.32543	0.710678
RBQ19	46.0129	43.8328	1.00841	0.490417
RBQ2	46.0854	44.0751	0.753814	0.405905
RBQ12	46.1135	45.4734	1.25546	0.545913
RBQ19	47.6057	44.7514	1.15916	0.578462
RBQ6	47.6723	47.2097	1.19772	0.759423
RBQ3	47.6904	46.2208	1.29245	0.708661
RBQ3	47.7	46.7445
RBQ15	47.7137	45.8971	1.1243	0.548053
RBQ8	47.7409	46.3462	1.17111	0.526026
RBQ17	47.7444	45.6462	1.45084	0.643492
RBQ14	47.7825	45.7429	1.4848	0.588665
RBQ1	47.8031	45.2259	1.1095	0.589324
RQB5	47.8424	46.306	1.18454	0.616461
RBQ12	47.8621	46.0615	1.84569	0.683626
RBQ9	47.8936	46.6174	1.13527	0.540079
RBQ18	47.9671	44.1277	1.47684	0.577384
RBQ2	47.9749	44.9565	1.1476	0.513975
RBQ10	48.1015	45.792	1.34459	0.61426
RBQ13	48.1403	45.609	1.33126	0.52541
RBQ16	48.179	44.3853	1.43443	0.607986
RBQ4	48.1934	44.6954	1.5725	0.651365
RBQ5	48.2	46.6428
RBQ7	48.2028	45.6967	1.56528	0.601024
RBQ11	48.2868	45.3259	1.44973	0.728548
RBQ20	48.3779	44.7209	1.64528	0.67617
RBQ6	49	48.0665
RBQ2	49.6527	46.2038	1.48295	0.687507
RBQ7	49.6742	47.3631	1.82251	0.816834
RBQ16	49.6831	45.2244	1.69925	0.646047
RBQ8	49.7	48.1682
RBQ14	49.705	47.0208	1.54444	0.647618
RBQ12	49.754	46.9788	1.41152	0.55095
RBQ1	49.761	46.3174	1.31938	0.609864
RBQ13	49.7881	46.5835	1.331	0.508951
RBQ2	49.8	46.4394
RBQ17	49.812	46.5048	1.72654	0.820079
RBQ8	49.8262	47.7953	1.16333	0.579534
RBQ19	49.8974	46.9672	1.43565	0.803618
RBQ15	49.9357	47.3726	1.34078	0.650831
RBQ9	49.9404	47.5165	1.36802	0.603359
RBQ4	49.9589	46.4852	1.76686	0.774877
RBQ18	49.9699	45.1141	1.7586	0.668649
RBQ20	50.0622	45.7191	1.86919	0.749687
RBQ11	50.1807	47.1055	1.65084	0.762213
RBQ9	50.2	47.9648
RBQ19	50.3	47.2529
RBQ15	50.3501	48.2307	1.65105	0.849185
RBQ10	50.3874	47.2055	1.70329	0.73829
RBQ7	50.4	48.0665
RBQ4	51	48.0665
RBQ15	51	48.5749
RBQ14	51.1644	47.9241	1.65224	0.820948
RBQ12	51.19	47.935	1.56628	0.776156
RBQ12	51.3	48.3715
RBQ17	51.5153	48.0072	1.60326	0.85265
RBQ17	51.6	48.3715
RBQ18	51.6729	46.5157	1.91037	0.828579
RBQ1	51.7	47.558
RBQ11	51.7897	48.3903	1.82071	1.03025
RBQ14	51.8	48.4732
RBQ10	51.8539	47.529	1.82554	0.911778
RBQ13	51.8687	48.2056	1.47714	0.657133
RBQ20	51.8732	47.5411	2.02402	0.86102
RBQ11	51.9	49.0834
RBQ20	52	48.0665
RBQ13	52.2	48.88
RBQ16	52.2	48.0665
RBQ16	52.2303	47.9069	2.1932	0.965262
RBQ10	52.3	48.1682
RBQ18	53.6	48.4732
RBQ18	53.6835	48.0955	2.26141	0.884701
